# Supplementary material for: Determination of Main Alkylamides Responsible for Numbing Sensation in Green Sichuan Pepper Through Quantitative Analysis of Multi-Components by a Single Marker with Nonivamide as an Alternative Reference Standard
Source: Foods. 2026 Mar 26;15(7):1143. doi: 10.3390/foods15071143 (PMC13074211; doi:10.3390/foods15071143)
Supplement: Supplementary file 1 [file foods-15-01143-s001.zip]

Archive with 1 entries (1 files):
- foods-4201778-supplementary.pdf
